# Supplementary material for: The Grafting of Hydroxyaromatic Organics within Layered Perovskites via a Microwave-Assisted Method
Source: Molecules. 2024 Jun 18;29(12):2888. doi: 10.3390/molecules29122888 (PMC11206368; doi:10.3390/molecules29122888)
Supplement: Supplementary file 1 [file molecules-29-02888-s001.zip]

Archive with 1 entries (1 files):
- molecules-2972973-supplementary.pdf
